# Supplementary material for: Filling the gaps in Leishmania naiffi and Leishmania guyanensis genome plasticity
Source: G3 (Bethesda). 2021 Nov 13;12(1):jkab377. doi: 10.1093/g3journal/jkab377 (PMC8727957; doi:10.1093/g3journal/jkab377)
Supplement: jkab377_Supplementary_Data [file jkab377_supplementary_data.zip]

Archive with 1 entries (1 files):
- GENETICS-G3-2021-402957-s01.xlsx
