# Supplementary material for: Filling the gaps in Leishmania naiffi and Leishmania guyanensis genome plasticity
Source: G3 (Bethesda). 2021 Nov 13;12(1):jkab377. doi: 10.1093/g3journal/jkab377 (PMC8727957; doi:10.1093/g3journal/jkab377)
Supplement: jkab377_Supplementary_Data [file jkab377_supplementary_data.zip › GENETICS-G3-2021-402957-s01.xlsx]

## Sheet: Supp_T1
	Table S1. Genome-wide read coverage for genomes new in this study, mapped to its corresponding reference genome
	Genome ID	Reference genome used to mapping	Total # reads	Breadth Coverage	Depth of Coverage	% Reads mapped
	HOMI-81	L. naiffi LnCL223	37,171,536	0.984	110X	0.91
	S8104	L. guyanensis LgCL085	39,448,040	0.981	130X	0.97

## Sheet: Suppl_T2
	Table S2: Data used in this study
	Species	Name	Name used in this study	Host of isolate	Geographic origin	ENA access number	Reference
	L. guyanensis	S8104	S8104	Human	Venezuela	PRJEB46091	This study
	L. guyanensis	LgCL085	L. guyanensis LgCL085	ND	Brazil	ERR205773	Coughlan et al
	L. guyanensis	Leishmania guyanensis 204-365	L. guyanensis SRR8179913	Human	French Guinea	SRR8179913	Batra et al
	L. guyanensis	MHOM/BR/1975/M4147	L. guyanensis M4147	Human	Brazil	SRR1662195	Harkins et al
	L. guyanensis	MHOM/BR/1975/M4147	L. guyanensis SRR8584811	Human	Brazil	SRR8584811	http://www.ebi.ac.uk/ena
	L. guyanensis	LgWT	L. guyanensis ERR476933	Human	Brazil	ERR476933	Monte-Neto et al
	L. naiffi	HOMI-81	HOMI-81	Human	Colombia	PRJEB46091	This study
	L. naiffi	LnCL223	L. naiffi LnCL223	ND	Brazil	ERR205764	Coughlan et al
	L. naiffi	MDAS/BR/1979/M5533	L. naiffi M5533	Edentata/Dasypus	Brazil	SRR1657911	Harkins et al
	L. braziliensis	MHOM/BR/1975/M2904	L. braziliensis M2904	Human	Brazil	ERR013296	Rogers et al
	L. panamensis	MHOM/PA/94/PSC-1	L. panamensis PSC-1	Human	Panamá	SRR1552486	Llanes et al
	L. peruviana	PAB-4377	L. peruviana PAB-4377	Human	ND	ERR599203	Valdivia et al
	L. shawi	MCEB/BR/1984/M8408	L. shawi M8408	Primates/Cebus	Brazil	SRR1657909	Harkins et al
	L. major	MHOM/IL/81/Friedlin	L. major ERR013300	Human	ND	ERR013300	http://www.ebi.ac.uk/ena
	*ND: no Data

## Sheet: Suppl_T3
Table S3. List of genes with CNV shared between two L.naiffi genomes analyzed
Gene id	Start gene	End gene	Gene annotation	Haploid copy number
				HOM81	L. naiffi M5533
LnCL223_330890	267835	268728	beta-tubulin	37.74	20.977							LNCL223_330890
LnCL223_020520	215981	216214	elongation factor 1-alpha	25.33	12.949							LNCL223_020520
LnCL223_170110	30119	31468	polyubiquitin, putative	25.214	18.908							LNCL223_170110
LnCL223_353710	1291617	1292087	putative tuzin	24.489	14.09							LNCL223_353710
LnCL223_080620	236672	237999	amastin-like surface protein, putative	15.714	8.405							LNCL223_080620
LnCL223_080310	95786	96445	alpha tubulin	14.031	8.691							LNCL223_080310
LnCL223_130230	65167	66522	peptidase m20/m25/m40 family-like protein	13.927	10.477							LNCL223_130230
LnCL223_331820	645842	647260	heat shock protein 83	13.146	4.409							LNCL223_331820
LnCL223_331830	647851	648744	Leishmanolysin, putative	13.094	4.591							LNCL223_331830
LnCL223_330370	104586	106697	NADH-dependent fumarate reductase-like protein	12.781	8.545							LNCL223_330370
LnCL223_100520	185724	186401	Amastin surface glycoprotein, putative	12.5	18.209							LNCL223_100520
LnCL223_341090	397874	398882	Leishmanolysin, putative	11.277	8.409							LNCL223_341090
LnCL223_272760	1015644	1015889	amastin-like surface protein, putative	11.135	8.572							LNCL223_272760
LnCL223_141130	448104	448502	glucose transporter 3, putative	10.701	8.512							LNCL223_141130
LnCL223_080640	242100	242717	GP63 leishmanolysin	9.816	7.524							LNCL223_080640
LnCL223_100510	184679	185300	product="3-hydroxyisobutyryl-coenzyme a hydrolase-like	9.187	8.139							LNCL223_100510
LnCL223_2012360	955120	955689	GP63 leishmanolysin	8.872	11.209							LNCL223_2012360
LnCL223_356500	2302857	2304020	beta-fructofuranosidase, putative	8.66	8.5							LNCL223_356500
LnCL223_100470	178291	179205	Peptidase family M3, putative	8.031	3.256							LNCL223_100470
LnCL223_323890	1416721	1417786	histone H3	7.812	4.75							LNCL223_323890
LnCL223_100490	181518	182649	Amastin surface glycoprotein, putative	7.385	3.86							LNCL223_100490
LnCL223_040220	70667	72592	receptor-type adenylate cyclase b	7.184	8.07							LNCL223_040220
LnCL223_272750	1012515	1012916	heat shock protein 70-related protein	6.937	6.262							LNCL223_272750
LnCL223_101030	397539	397931	TATE DNA transposons	6.76	3.698							LNCL223_101030
LnCL223_2010880	340249	340827	5'a2rel-related protein	6.298	4.977							LNCL223_2010880
LnCL223_131350	488660	489286	paraflagellar rod protein 1D	6.219	3.023							LNCL223_131350
LnCL223_170020	6100	7986	SelR domain containing protein, putative	6.184	4.204							LNCL223_170020
LnCL223_282980	1039708	1041672	elongation factor 2	5.906	4.409							LNCL223_282980
LnCL223_280010	260	1213	CRAL/TRIO, N-terminal domain/CRAL/TRIO domain	5.75	6.5							LNCL223_280010
LnCL223_301120	370581	371009	amastin-like surface protein	5.421	3.234							LNCL223_301120
LnCL223_220680	253939	258531	structural maintenance of chromosome (SMC) family	5.042	2.511							LNCL223_220680
LnCL223_282870	1014071	1014652	Pre-rRNA-processing protein PNO1, putative	4.99	3.273							LNCL223_282870
LnCL223_161390	536771	538570	membrane-bound acid phosphatase, putative	4.98	3.364							LNCL223_161390
LnCL223_282850	1012156	1012596	FYVE zinc finger containing protein, putative	4.927	3.841							LNCL223_282850
LnCL223_350180	49060	51597	ABC transporter, putative	4.894	4.795							LNCL223_350180
LnCL223_343380	1240448	1241545	pyruvate kinase	4.84	4.023							LNCL223_343380
LnCL223_343340	1233013	1233749	Calcineurin-like phosphoesterase, putative	4.84	3.318							LNCL223_343340
LnCL223_343280	1207106	1207381	Zinc transporter 3, putative	4.723	2.227							LNCL223_343280
LnCL223_343290	1210140	1212287	Lipase (class 3), putative	4.681	3.409							LNCL223_343290
LnCL223_343370	1237743	1238834	GP63 leishmanolysin	4.67	3.841							LNCL223_343370
LnCL223_180430	170188	170562	ribosomal protein L1a, putative	4.625	3.404							LNCL223_180430
LnCL223_343350	1235440	1236105	Protein of unknown function (DUF3184), putative	4.574	3.818							LNCL223_343350
LnCL223_343320	1218021	1221989	Core histone H2A/H2B/H3/H4, putative	4.574	3.204							LNCL223_343320
LnCL223_282880	1015683	1017329	GP63 leishmanolysin	4.531	2.864							LNCL223_282880
LnCL223_343310	1215773	1216040	Fusaric acid resistance protein-like, putative	4.5	3.386							LNCL223_343310
LnCL223_331470	486622	487163	NLI interacting factor-like phosphatase, putative	4.49	3.182							LNCL223_331470
LnCL223_343300	1213332	1214612	Amastin surface glycoprotein, putative	4.447	3.636							LNCL223_343300
LnCL223_350010	2386	3174	mannosyltransferase-like protein	4.383	4.432							LNCL223_350010
LnCL223_343360	1237076	1237516	receptor-type adenylate cyclase, putative	4.383	3.295							LNCL223_343360
LnCL223_282860	1013470	1014033	Leishmanolysin, putative	4.344	3.568							LNCL223_282860
LnCL223_282060	735000	736301	ribosomal protein L3, putative	4.333	3.091							LNCL223_282060
LnCL223_292650	1071092	1073422	glycerol uptake protein, putative	4.292	3.386							LNCL223_292650
LnCL223_090720	259377	260297	histone H2B	4.235	2.833							LNCL223_090720
LnCL223_101020	395180	395902	cathepsin L-like protease	4.115	3.721							LNCL223_101020
LnCL223_100460	175464	177054	receptor-type adenylate cyclase, putative	4.104	4.721							LNCL223_100460
LnCL223_291180	423628	424623	sodium stibogluconate resistance protein, putative	4.062	2.886							LNCL223_291180
LnCL223_350060	16905	17207	60S ribosomal protein L2, putative	3.989	2.409							LNCL223_350060
LnCL223_230230	63327	64076	mannosyltransferase-like protein	3.835	2.63							LNCL223_230230
LnCL223_343390	1247793	1250578	Fusaric acid resistance protein-like, putative	3.638	3.227							LNCL223_343390
LnCL223_231260	428537	428716	hypothetical protein	3.577	4.087							LNCL223_231260
LnCL223_343330	1227566	1228932	NLI interacting factor-like phosphatase	3.564	2.545							LNCL223_343330
LnCL223_2011460	582274	582882	Amastin surface glycoprotein, putative	3.489	2.349							LNCL223_2011460
LnCL223_312050	838435	838836	mannosyltransferase-like protein	3.443	2.776							LNCL223_312050
LnCL223_170120	36445	37154	receptor-type adenylate cyclase, putative	3.439	3.204							LNCL223_170120
LnCL223_312040	834945	835760	hypothetical protein	3.438	2.8							LNCL223_312040
LnCL223_100500	182789	183655	Leishmanolysin, putative	3.437	2.256							LNCL223_100500
LnCL223_191510	554640	556377	glycerol uptake protein, putative	3.375	2.978							LNCL223_191510
LnCL223_050430	129935	131659	ATP synthase F1, alpha subunit, putative	3.021	2.461							LNCL223_050430
LnCL223_080820	321444	322772	cathepsin L-like protease	3	3.333							LNCL223_080820
LnCL223_170140	41781	43208	receptor-type adenylate cyclase, putative	2.98	2.864							LNCL223_170140
LnCL223_120760	354586	356040	surface antigen protein, putative	2.948	2.622							LNCL223_120760
All genes listed here showed a z-score cutoff > 2 and adjusted p-value <0.05

## Sheet: Suppl_T4
Table S4. List of genes with CNV shared between the L. guyanensis genomes analyzed
Gene id	Start gene	End gene	Gene annotation	Haploid copy number
				S8104	L. guyanensis ERR476933	L. guyanensis SRR8584811	L. guyanensis M4147	L. guyanensis SRR8179913
LgCL085_341070	405187	406731	NADH-dependent fumarate reductase-like protein	24.61	14.488	14.167	11.334	25.613
LgCL085_081060	392142	393419	beta tubulin	23.177	9.41	10.834	11.421	24.507
LgCL085_170110	29126	30475	elongation factor 1-alpha	20.244	18.865	21.565	11.964	16.513
LgCL085_090180	61614	61987	ATG8/AUT7/APG8/PAZ2, putative	18.227	15.727	26.729	4.308	5.639
LgCL085_111240	516273	517679	Low Quality protein TATE DNA transposon	15.89	13.236	25.577	9.609	25.512
LgCL085_330350	95998	98035	heat shock protein 83-1	14.355	13.44	16.584	11.551	16.226
LgCL085_040170	49243	50811	hypothetical protein, conserved	13.369	15.756	6	8.666	13.812
LgCL085_292710	1064290	1065565	alpha tubulin	13.355	19.852	16.601	10.275	12
LgCL085_080590	225868	226332	hypothetical protein	12.899	5.164	4.389	4.526	11.658
LgCL085_330950	283023	283478	Tubulin/FtsZ family, GTPase domain/Tubulin	12.726	14.44	12.167	13.517	15.179
LgCL085_292720	1065738	1065965	hypothetical protein, conserved	10.894	13.352	9.034	5.965	9.162
LgCL085_2021390	566064	567143	TATE DNA transposons	9.313	4.843	3.958	3.607	6.141
LgCL085_2014310	1565102	1565680	amastin-like surface protein, putative	9.009	8.161	7.182	7.821	9
LgCL085_301390	437856	438302	hypothetical protein, conserved	8.866	9.6	11.304	5.241	7.965
LgCL085_080610	231181	231675	hypothetical protein	7.622	3.23	4.222	3.263	12.671
LgCL085_100500	191136	191813	Leishmanolysin, putative	6.941	7.25	6.75	3.2	5.275
LgCL085_311800	734503	734889	ubiquitin-fusion protein	6.645	4.667	8.146	5	5.84
LgCL085_282900	1027622	1029586	heat shock protein 70-related protein	6.434	8.302	7.882	4.179	4.59
LgCL085_2021380	565485	565956	Low Quality protein TATE DNA transposon	6.226	8.883	9.042	9.679	9.667
LgCL085_272710	988228	989508	metallo-peptidase, Clan MA(E), Family M3	6.035	16.541	16.782	7.929	14.87
LgCL085_150460	160683	162348	hypothetical protein, conserved	5.959	7.223	8.955	3.115	8.96
LgCL085_271630	582657	583043	hypothetical protein, conserved	5.835	5.96	8.608	4.25	4.896
LgCL085_191720	602997	603398	hypothetical protein, conserved	5.655	20.987	19.347	13.472	32.487
LgCL085_323800	1380605	1381693	3-hydroxyisobutyryl-coenzyme a hydrolase-like	5.437	10.436	8.5	3.414	6.325
LgCL085_350200	49130	51667	elongation factor 2	4.973	9.415	5.372	3.965	4.494
LgCL085_2011620	612143	613721	ATP dependent DEAD-box helicase, putative	4.926	6.756	7.137	5.179	7.333
LgCL085_333640	1393382	1394746	pyruvate kinase	4.814	7.976	6.333	3.586	3.25
LgCL085_2012930	1123842	1124453	amastin-like protein	4.796	6.162	4.5	3.5	8.256
LgCL085_180450	177179	178195	phosphatidic acid phosphatase, putative	4.783	4.808	6.286	4.862	4.228
LgCL085_180440	176702	177052	phosphatidic acid phosphatase, putative	4.757	5.218	5	5.138	4.405
LgCL085_161420	547932	549716	paraflagellar rod protein 2C	4.459	3.571	3.833	2.415	3.896
LgCL085_2011260	447101	448261	TP dependent DEAD-box helicase, putative	4.37	6.513	6.819	5.75	7.782
LgCL085_302240	783738	785585	heat shock 70-related protein 1, mitochondrial	3.857	4.18	7.522	3.172	3.435
LgCL085_2012490	973442	974011	amastin-like surface protein, putative	3.537	6.081	5.637	4.071	5.077
LgCL085_282030	738002	739276	Zinc transporter 3, putative	3.46	6.226	5.441	3.679	5.564
LgCL085_100360	146922	148406	olate/biopterin transporter, putative	3.348	2.702	3.25	2.25	3.413
LgCL085_170020	5922	6431	hypothetical protein	3.286	5.189	5.739	2.179	3.372
LgCL085_080840	317822	319147	cathepsin L-like protease	3.218	3.631	3.139	2.763	3.014
LgCL085_170140	43609	46203	receptor-type adenylate cyclase	2.849	4.541	3.391	3.357	3.449
LgCL085_242430	806099	807094	TATE DNA transposons	2.756	5	10.41	5.037	13.816
All genes listed here showed a z-score cutoff > 2 and adjusted p-value <0.05

## Sheet: Suppl_T5
	Table S5a: Number of SNPs called for each sample when reads were mapped to L. naiffi reference (L. naiffi LnCL223).
	ID Genome	Total number of SNPs	SNPs Number
			Homozygous (%)	Heterozygous (%)
	HOMI-81	214,474	139,925 (65%)	74,549 (35%)
	L. naiffi M5533	85,238	43,349 (51%)	41,889 (49%)
	Table S5b: Number of SNPs called for each sample when reads were mapped to L. guyanensis (L. guyanensis LgCL085).
	Id Genome	Total number of SNPs	SNPs Number
			Homozygous (%)	Heterozygous (%)
	S8104	131,626	127,606 (97%)	4,020 (3%)
	L. guyanensis SRR8179913	133,758	120,447 (90%)	13,281 (10%)
	L. guyanensis M4147	135,876	120,241 (88%)	15,635 (12%)
	L. guyanensis SRR8584811	134,124	120,774 (90%)	13,347 (10%)
	L. guyanensis ERR476933	136,290	120,800 (89%)	15,490 (11%)
